# Supplementary material for: Do bonuses affect teacher staffing and student achievement in high poverty schools? Evidence from an incentive for national board certified teachers in Washington State
Source: Econ Educ Rev. 2018 Aug;65:138–52. doi: 10.1016/j.econedurev.2018.06.010 (PMC6088508; doi:10.1016/j.econedurev.2018.06.010)
Supplement: Supplementary file 1 [file mmc1.zip › Data Profile.xml]

<?xml version="1.0" encoding="UTF-8" standalone="no"?><data:data><datasets><author>jecowan@gmail.com</author><type>0</type><dataset><value>1</value><reason>The authors do not have permission to share data</reason><comments/></dataset></datasets></data:data>
